# Supplementary material for: Early-life environment and differences in costs of reproduction in a preindustrial human population
Source: PLoS One. 2018 Dec 12;13(12):e0207236. doi: 10.1371/journal.pone.0207236 (PMC6291071; doi:10.1371/journal.pone.0207236)
Supplement: S1 Dataset — (CSV) [file pone.0207236.s002.csv]

year	Rho
1	-0.1743193
2	0.5955923
3	-0.08984904
4	-0.05326614
5	0.392284
6	-0.4263751
7	-0.1055597
8	-0.06200058
9	0.06399157
10	0.3937911
11	0.2672587
12	0.4642437
13	0.3251822
14	0.2157349
15	0.04573601
16	-0.08843002
17	0.2303245
18	0.02174141
19	0.3061026
20	0.4333411
21	0.2085181
22	0.09689854
23	0.3476729
24	0.02639349
25	0.2198171
26	0.07080878
27	0.3081384
28	-0.1127604
29	0.4867359
30	0.1506221
31	0.2874303
32	0.371996
33	0.3098838
34	0.05289014
35	0.2475614
36	0.3242943
37	0.1565996
38	-0.2050569
39	0.1727614
40	0.0870627
41	0.3689673
42	0.2172161
43	0.4442397
44	0.3037036
45	0.2324286
46	0.5571645
47	0.249847
48	0.3751561
49	0.002541789
50	0.3169781
51	0.4737129
52	0.304171
53	0.1833138
54	0.1389321
55	0.1995985
56	0.2658131
57	0.29741
58	0.4463488
59	0.4453022
60	0.2768461
61	0.3625312
62	0.1555492
63	0.3633846
64	0.5776719
65	0.2028457
66	0.4691257
67	0.0291068
68	0.4777245
69	-0.01792436
70	0.4191323
71	0.2800894
72	0.4248373
73	0.3645994
74	0.3582941
75	0.4656998
76	-0.07330144
77	0.3423703
78	0.5158735
79	0.2662687
80	0.5476204
81	0.5797275
