# Supplementary material for: Early-life environment and differences in costs of reproduction in a preindustrial human population
Source: PLoS One. 2018 Dec 12;13(12):e0207236. doi: 10.1371/journal.pone.0207236 (PMC6291071; doi:10.1371/journal.pone.0207236)
Supplement: S2 Dataset — (CSV) [file pone.0207236.s003.csv]

Year	Rye
1	5.38
2	4.70
3	5.14
4	7.86
5	7.15
6	7.91
7	4.97
8	4.50
9	11.06
10	6.86
11	9.37
12	3.45
13	6.17
14	8.12
15	7.68
16	3.83
17	7.45
18	7.19
19	4.93
20	8.60
21	9.19
22	4.41
23	7.34
24	4.96
25	4.19
26	9.59
27	6.46
28	2.81
29	3.93
30	5.69
31	4.78
32	6.03
33	3.77
34	3.95
35	4.48
36	8.62
37	6.43
38	5.07
39	5.92
40	9.10
41	7.01
42	7.55
43	5.50
44	6.54
45	6.27
