# Supplementary material for: Early-life environment and differences in costs of reproduction in a preindustrial human population
Source: PLoS One. 2018 Dec 12;13(12):e0207236. doi: 10.1371/journal.pone.0207236 (PMC6291071; doi:10.1371/journal.pone.0207236)
Supplement: S3 Dataset — (CSV) [file pone.0207236.s004.csv]

year	temp
1	2.87
2	3.76
3	4.98
4	2.45
5	3.48
6	4.51
7	3.69
8	2.13
9	4.12
10	1.76
11	4.35
12	3.67
13	3.76
14	5.03
15	3.92
16	4.58
17	2.89
18	2.14
19	4.81
20	2.46
21	1.9
22	2.01
23	4.72
24	3.22
25	2.31
26	2.66
27	2.4
28	3.19
29	4.84
30	1.9
31	3.17
32	2.3
33	3.9
34	1.49
35	1.18
36	1.54
37	2.47
38	2.41
39	1.78
40	4.87
41	4.29
42	3.86
43	3.72
44	5.62
45	2.11
46	3.63
47	3.9
48	4.24
49	1.43
50	1.56
51	4.77
52	3.79
53	2.74
54	2.62
55	1.61
56	2.08
57	2.56
58	1.81
59	0.81
60	1.4
61	2.43
62	1.32
63	2.02
64	1.54
65	3.28
66	2.44
67	3.59
68	2.32
69	4.21
70	2.5
71	2.85
72	7.19
73	3.29
74	4.82
75	4.17
76	4.96
77	3.77
78	2.56
79	1.31
80	1.42
81	2.95
82	4.36
83	3.9
84	3.75
85	3.77
86	2.11
87	2.95
88	0.71
89	1.56
90	1.1
91	1.84
92	3.42
93	2.09
94	0.91
95	0.28
96	2.46
97	0.88
98	3.76
99	1.23
100	1.51
