# Supplementary material for: Early-life environment and differences in costs of reproduction in a preindustrial human population
Source: PLoS One. 2018 Dec 12;13(12):e0207236. doi: 10.1371/journal.pone.0207236 (PMC6291071; doi:10.1371/journal.pone.0207236)
Supplement: S4 Dataset — (CSV) [file pone.0207236.s005.csv]

bparish	year	E
1	1	0.277
1	2	0.269
1	3	0.169
1	4	0.199
1	5	0.229
1	6	0.257
1	7	0.329
1	8	0.321
1	9	0.271
1	10	0.282
1	11	0.191
1	12	0.196
1	13	0.206
1	14	0.346
1	15	0.191
1	16	0.306
1	17	0.211
1	18	0.213
1	19	0.245
1	20	0.285
1	21	0.306
1	22	0.254
1	23	0.274
1	24	0.166
1	25	0.249
1	26	0.187
1	27	0.226
1	28	0.227
1	29	0.378
1	30	0.287
1	31	0.231
1	32	0.197
1	33	0.417
1	34	0.162
1	35	0.295
1	36	0.196
1	37	0.258
1	38	0.152
1	39	0.179
1	40	0.273
1	41	0.244
1	42	0.296
1	43	0.189
1	44	0.108
1	45	0.194
1	46	0.089
1	47	0.207
1	48	0.114
1	49	0.238
1	50	0.308
1	51	0.107
1	52	0.258
1	53	0.205
1	54	0.197
1	55	0.217
1	56	0.178
1	57	0.084
1	58	0.109
1	59	0.263
1	60	0.359
1	61	0.251
1	62	0.169
1	63	0.132
1	64	0.161
1	65	0.148
1	66	0.273
1	67	0.111
1	68	0.160
1	69	0.168
1	70	0.221
1	71	0.145
1	72	0.154
1	73	0.228
1	74	0.277
1	75	0.146
1	76	0.185
1	77	0.218
1	78	0.185
1	79	0.137
1	80	0.174
1	81	0.230
1	82	0.149
1	83	0.171
1	84	0.271
1	85	0.202
1	86	0.199
1	87	0.148
1	88	0.198
1	89	0.238
1	90	0.150
1	91	0.173
1	92	0.136
1	93	0.171
1	94	0.148
1	95	0.200
1	96	0.133
1	97	0.131
1	98	0.167
1	99	0.117
1	100	0.187
1	101	0.177
1	102	0.210
3	1	0.302
3	2	0.261
3	3	0.200
3	4	0.220
3	5	0.122
3	6	0.137
3	7	0.224
3	8	0.211
3	9	0.255
3	10	0.308
3	11	0.187
3	12	0.188
3	13	0.241
3	14	0.267
3	15	0.150
3	16	0.356
3	17	0.170
3	18	0.102
3	19	0.200
3	20	0.204
3	21	0.167
3	22	0.250
3	23	0.375
3	24	0.115
3	25	0.256
3	26	0.111
3	27	0.250
3	28	0.125
3	29	0.100
3	30	0.156
3	31	0.164
3	32	0.260
3	33	0.176
3	34	0.174
3	35	0.170
3	36	0.171
3	37	0.149
3	38	0.060
3	39	0.196
3	40	0.239
3	41	0.225
3	42	0.127
3	43	0.021
3	44	0.153
3	45	0.182
3	46	0.152
3	47	0.310
3	48	0.180
3	49	0.116
3	50	0.204
3	51	0.196
3	52	0.022
3	53	0.152
3	54	0.161
3	55	0.186
3	56	0.208
3	57	0.065
3	58	0.143
3	59	0.296
3	60	0.200
3	61	0.135
3	62	0.145
3	63	0.234
3	64	0.180
3	65	0.063
3	66	0.408
3	67	0.167
3	68	0.127
3	69	0.105
3	70	0.097
3	71	0.378
3	72	0.444
3	73	0.104
3	74	0.375
3	75	0.167
3	76	0.255
3	77	0.197
3	78	0.167
3	79	0.026
3	80	0.232
3	81	0.241
3	82	0.133
3	83	0.237
3	84	0.200
3	85	0.188
3	86	0.161
3	87	0.148
3	88	0.105
3	89	0.216
3	90	0.141
3	91	0.117
3	92	0.161
3	93	0.127
3	94	0.171
3	95	0.191
3	96	0.115
3	97	0.078
3	98	0.023
3	99	0.283
3	100	0.095
3	101	0.159
4	1	0.041
4	2	0.148
4	3	0.026
4	4	0.162
4	5	0.243
4	6	0.139
4	7	0.257
4	8	0.116
4	9	0.243
4	10	0.167
4	11	0.268
4	12	0.073
4	13	0.186
4	14	0.143
4	15	0.036
4	16	0.345
4	17	0.102
4	18	0.083
4	19	0.109
4	20	0.222
4	21	0.064
4	22	0.143
4	23	0.194
4	24	0.164
4	25	0.042
4	26	0.120
4	27	0.135
4	28	0.069
4	29	0.231
4	30	0.243
4	31	0.063
4	32	0.088
4	33	0.071
4	34	0.061
4	35	0.267
4	36	0.000
4	37	0.150
4	38	0.033
4	39	0.056
4	40	0.040
4	41	0.080
4	42	0.115
4	43	0.100
4	44	0.000
4	45	0.061
4	46	0.098
4	47	0.063
4	48	0.054
4	49	0.138
4	50	0.067
4	51	0.100
4	52	0.125
4	53	0.080
4	54	0.040
4	55	0.000
4	56	0.429
4	57	0.023
4	58	0.179
4	59	0.079
4	60	0.108
4	61	0.205
4	62	0.300
4	63	0.020
4	64	0.333
4	65	0.030
4	66	0.111
4	67	0.109
4	68	0.045
4	69	0.067
4	70	0.019
4	71	0.194
4	72	0.136
4	73	0.175
4	74	0.107
4	75	0.172
4	76	0.175
4	77	0.211
4	78	0.149
4	79	0.130
4	80	0.122
4	81	0.098
4	82	0.140
4	83	0.068
4	84	0.044
4	85	0.106
4	86	0.154
4	87	0.045
4	88	0.070
4	89	0.357
4	90	0.148
4	91	0.034
4	92	0.075
5	1	0.160
5	2	0.355
5	3	0.333
5	4	0.355
5	5	0.429
5	6	0.429
5	7	0.343
5	8	0.167
5	9	0.500
5	10	0.286
5	11	0.250
5	12	0.318
5	13	0.476
5	14	0.333
5	15	0.190
5	16	0.250
5	17	0.238
5	18	0.200
5	19	0.739
5	20	0.280
5	21	0.433
5	22	0.240
5	23	0.320
5	24	0.238
5	25	0.143
5	26	0.100
5	27	0.194
5	28	0.342
5	29	0.192
5	30	0.053
5	31	0.238
5	32	0.806
5	33	0.500
5	34	0.235
5	35	0.053
5	36	0.222
5	37	0.214
5	38	0.143
5	39	0.129
5	40	0.444
5	41	0.067
5	42	0.265
5	43	0.172
5	44	0.235
5	45	0.265
5	46	0.219
5	47	0.189
5	48	0.125
5	49	0.071
5	50	0.324
5	51	0.333
5	52	0.194
5	53	0.355
5	54	0.172
5	55	0.286
5	56	0.243
5	57	0.147
5	58	0.143
5	59	0.125
5	60	0.214
5	61	0.200
5	62	0.171
5	63	0.148
5	64	0.107
5	65	0.167
5	66	0.034
5	67	0.194
5	68	0.162
5	69	0.270
5	70	0.188
5	71	0.184
5	72	0.086
5	73	0.216
5	74	0.135
5	75	0.152
5	76	0.085
5	77	0.190
5	78	0.314
5	79	0.196
5	80	0.119
2	1	0.279
2	2	0.273
2	3	0.096
2	4	0.111
2	5	0.108
2	6	0.194
2	7	0.440
2	8	0.107
2	9	0.200
2	10	0.217
2	11	0.143
2	12	0.153
2	13	0.283
2	14	0.181
2	15	0.101
2	16	0.156
2	17	0.086
2	18	0.195
2	19	0.203
2	20	0.154
2	21	0.221
2	22	0.192
2	23	0.413
2	24	0.169
2	25	0.141
2	26	0.200
2	27	0.155
2	28	0.210
2	29	0.231
2	30	0.156
2	31	0.120
2	32	0.037
2	33	0.074
2	34	0.115
2	35	0.285
2	36	0.148
2	37	0.180
2	38	0.255
2	39	0.118
2	40	0.057
2	41	0.114
2	42	0.120
2	43	0.184
2	44	0.172
2	45	0.097
2	46	0.097
2	47	0.141
2	48	0.145
2	49	0.107
2	50	0.151
2	51	0.152
2	52	0.122
2	53	0.089
2	54	0.123
2	55	0.171
2	56	0.142
2	57	0.141
2	58	0.082
2	59	0.245
2	60	0.248
2	61	0.312
2	62	0.127
2	63	0.112
2	64	0.113
2	65	0.183
2	66	0.275
2	67	0.099
2	68	0.193
2	69	0.110
2	70	0.142
2	71	0.147
2	72	0.110
2	73	0.129
2	74	0.163
2	75	0.181
2	76	0.170
2	77	0.148
2	78	0.215
2	79	0.162
2	80	0.137
2	81	0.178
2	82	0.124
2	83	0.099
2	84	0.260
2	85	0.230
2	86	0.061
2	87	0.129
2	88	0.152
2	89	0.196
2	90	0.090
2	91	0.069
2	92	0.133
2	93	0.125
2	94	0.130
2	95	0.174
2	96	0.103
2	97	0.149
2	98	0.106
2	99	0.112
2	100	0.128
2	101	0.149
2	102	0.119
