# Supplementary material for: Early-life environment and differences in costs of reproduction in a preindustrial human population
Source: PLoS One. 2018 Dec 12;13(12):e0207236. doi: 10.1371/journal.pone.0207236 (PMC6291071; doi:10.1371/journal.pone.0207236)
Supplement: S6 Dataset — (CSV) [file pone.0207236.s007.csv]

bparish	Person	mum_random	byear	twin	SES	BirthOrder	kidssur15	rye	Life.years	Lifestat
2	8101067	8101054	10	1	3	7	5	9.098579958	83.77462012	1
2	8101342	8101056	7	1	3	6	4	4.735833333	44.44520192	1
2	8101350	8101056	20	1	3	7	0	6.764522769	42.09429158	1
2	8101461	8101064	40	1	3	7	6	6.69590218	66.33058179	0
2	8101480	8101067	34	1	4	6	3	4.584195789	53.09976728	1
2	8101483	8101067	40	1	4	7	6	7.510321228	62.74176591	1
2	8101083	8101077	10	1	3	7	4	9.098579958	52.91392197	1
2	8101084	8101077	14	1	3	7	2	7.903520557	48.91392197	1
2	8101534	8101078	23	1	3	6	4	5.572237018	78.93308693	1
2	8101537	8101078	26	1	3	7	1	6.88767456	74.36347707	1
2	8101539	8101078	32	1	3	7	4	5.502835059	69.601013	1
2	8101547	8101078	43	1	3	7	4	6.529304304	61.59815195	0
2	8101614	8101083	39	1	4	6	4	5.806160299	67.16390144	0
2	8101639	8101084	38	1	3	6	5	5.748033552	68.01485284	0
2	8101642	8101084	42	1	3	7	0	6.685429099	63.69244353	0
2	8120267	8101086	43	1	3	7	8	6.685429099	63.27308693	0
2	8101104	8101103	11	1	3	6	4	6.560493241	88.80199863	1
2	8685483	8101109	35	1	3	7	1	5.681738464	28.2718412	1
2	8685485	8101109	38	1	4	7	2	6.70652036	82.18584531	1
2	8685145	8101118	26	1	3	7	3	6.743728361	36.43030801	1
2	8685146	8101118	29	1	3	7	3	3.371063291	71.51364819	1
2	8685153	8101118	39	1	3	7	5	6.69590218	66.76757016	0
2	8685154	8101118	41	1	3	7	3	7.886207017	52.52028747	0
2	8101387	8101131	40	1	4	6	3	7.344592915	65.71160849	0
2	8101367	8101141	41	1	4	7	1	7.886207017	85.39471595	1
2	8613178	8101158	24	1	4	7	1	5.495843866	80.33327858	1
2	8101093	8101160	4	1	3	6	5	7.640762896	79.8579603	1
2	8101102	8101160	26	1	3	7	0	6.245607719	64.38932238	1
2	8101185	8101183	7	1	3	7	0	4.735833333	20.68854209	1
2	8101187	8101183	12	1	3	7	3	6.330521619	75.07786448	1
2	8102352	8101187	42	1	3	6	0	7.886207017	58.18310746	1
2	8101205	8101187	44	1	3	7	2	6.020328407	52.01759069	0
2	8101199	8101196	10	1	4	7	7	9.098579958	52.8415332	1
2	8101201	8101196	15	1	3	7	7	6.546968976	80.40301164	1
2	8101203	8101196	19	1	3	7	3	6.52470796	87.09545517	0
2	8101204	8101196	21	1	3	7	9	7.400828664	71.19791923	1
2	8601197	8101234	43	1	3	7	3	6.521575504	63.02580424	0
2	8601163	8101239	34	1	3	6	7	4.584195789	55.41943874	1
2	8601168	8101239	43	1	3	7	7	6.685429099	63.40023272	0
2	8101452	8101342	33	1	3	6	0	4.864041363	28.68041068	1
2	8102058	8102044	2	1	3	7	1	6.716924953	83.66116359	1
2	8102078	8102044	11	1	3	7	6	6.560493241	60.57790554	1
2	8102069	8102046	15	1	3	7	0	5.759302385	34.37007529	1
2	8102073	8102048	22	1	4	7	0	7.400828664	40.04654346	1
2	8102102	8102054	21	1	3	7	4	7.571828738	75.75279945	1
2	8102107	8102054	27	1	3	7	5	6.285375493	68.62279261	0
2	8102111	8102054	32	1	3	7	5	4.864041363	81.04766598	1
2	8102344	8102055	21	1	3	7	5	7.400828664	72.0054757	1
2	8102353	8102056	23	1	3	6	8	6.980559231	70.31967146	1
2	8102358	8102056	26	1	3	7	8	6.88767456	53.43586585	1
2	8102360	8102056	29	1	3	7	8	4.399320848	62.74724162	1
2	8102366	8102056	36	1	3	7	6	6.550058676	51.73902806	1
2	8102388	8102078	36	1	3	7	6	6.509706791	56.55314168	0
2	8102397	8102078	43	1	3	7	1	6.685429099	23.45897331	1
2	8102399	8102078	45	1	3	7	4	6.102524703	54.86464066	1
2	8102377	8102131	28	1	3	7	7	6.285375493	78.37837098	1
2	8102380	8102131	36	1	3	7	0	6.509706791	25.60914442	1
2	8102093	8102139	42	1	4	7	0	6.685429099	25.00394251	1
2	8102160	8102145	1	1	3	7	6	5.075571876	75.8470089	1
2	8102165	8102160	24	1	3	6	4	5.572237018	55.16120465	1
2	8102194	8102160	26	1	3	7	5	6.88767456	63.21716632	1
2	8102240	8102160	32	1	3	7	0	4.864041363	29.40019165	1
2	8102241	8102160	36	1	3	7	2	5.681738464	62.36621492	1
2	8103058	8103048	8	1	4	6	5	6.845504361	53.55600274	1
2	8103060	8103048	11	1	3	7	1	6.330521619	57.63926078	1
2	8103371	8103058	29	1	3	6	0	3.371063291	63.98079398	0
2	8617403	8103058	34	1	4	7	0	4.584195789	27.75819302	1
2	8103379	8103058	37	1	4	7	0	6.509706791	25.23085558	1
2	8104109	8104062	38	1	3	6	3	6.70652036	68.11188227	0
2	8620268	8104063	25	1	3	7	0	6.245607719	70.21861739	1
2	8104101	8104098	2	1	3	7	6	6.716924953	74.10524298	1
2	8104106	8104098	13	1	3	7	1	5.91318503	62.84435318	1
2	8101124	8104101	24	1	3	6	2	5.572237018	75.38537988	1
2	8141141	8104101	33	1	3	7	3	4.864041363	42.45229295	1
2	8104471	8104101	41	1	3	7	1	7.344592915	43.38110883	1
2	8681067	8104106	39	1	3	7	10	5.806160299	67.13104723	0
2	8645376	8104110	26	1	3	6	5	6.743728361	59.22803559	1
2	8104444	8104110	29	1	3	7	0	4.399320848	70.18036961	1
2	8104453	8104110	31	1	3	7	1	5.502835059	38.67211499	1
2	8695082	8104110	35	1	3	7	6	4.06529247	57.40848734	1
2	8141139	8104110	39	1	3	7	2	5.806160299	30.23085558	1
2	8104118	8104117	15	1	3	6	3	6.546968976	89.12013689	1
2	8104122	8104117	19	1	3	7	8	6.061148319	84.3059822	1
2	8104134	8104118	38	1	3	6	8	6.70652036	86.57516769	1
2	8104443	8104118	44	1	3	7	4	6.102524703	69.5559206	1
2	8104182	8104122	45	1	3	7	3	6.424688173	65.11063655	1
2	8105054	8105050	21	1	3	7	2	7.571828738	42.56147844	1
2	8105159	8105153	8	2	3	7	2	7.473203256	71.19791923	1
2	8106228	8106144	2	1	3	7	9	5.90082768	69.52194387	1
2	8106163	8106147	1	1	3	7	2	5.90082768	71.70223135	1
2	8675144	8106160	15	1	3	6	5	6.546968976	55.09702943	1
2	8675147	8106160	22	1	3	7	0	7.400828664	68.21442847	1
2	8106171	8106166	10	1	3	7	4	6.560493241	62.91392197	1
2	8606199	8106171	44	1	3	7	6	6.102524703	51.68696783	0
2	8674063	8106224	19	1	3	7	5	6.52470796	88.91118412	1
2	8106181	8106228	25	1	3	6	5	5.495843866	70.25549624	1
2	8106184	8106228	28	1	3	7	2	4.399320848	38.44673511	1
2	8106186	8106228	30	1	3	7	5	4.802390615	75.82780287	0
2	8106193	8106228	39	1	4	7	0	6.69590218	23.54924025	1
2	8606267	8106237	12	1	3	6	3	6.330521619	41.83340178	1
2	8106174	8106240	30	1	3	6	1	4.144221222	37.53015743	1
2	8106179	8106240	43	1	3	7	0	6.685429099	63.21164956	0
2	8688068	8111146	9	1	4	7	5	8.960713974	54.06417522	1
2	8111160	8111146	22	1	4	7	0	6.980559231	28.36733744	1
2	8112120	8112118	44	1	4	7	3	6.102524703	50.51481177	0
2	8116391	8116294	45	1	4	7	5	6.102524703	51.13378508	0
2	8116367	8116299	41	1	3	7	5	8.055682476	54.86459959	0
2	8118153	8118148	13	1	3	6	6	5.91318503	48.5861191	1
2	8118158	8118148	27	1	3	7	3	6.743728361	79.37832991	0
2	8610222	8118153	40	1	3	7	6	7.344592915	65.81411362	0
2	8689245	8120049	22	1	3	7	0	7.400828664	58.4480219	1
2	8689246	8120049	25	1	4	7	2	5.495843866	59.06965092	1
2	8689248	8120049	29	1	3	7	1	4.144221222	46.21708419	1
2	8689249	8120049	33	1	3	7	6	4.864041363	63.48631075	0
2	8689252	8120049	42	1	3	7	5	7.886207017	66.79233402	1
2	8120172	8120162	45	1	3	6	3	6.424688173	73.19791923	1
2	8120162	8120241	25	1	4	7	3	6.245607719	45.04106776	1
2	8121056	8121053	15	1	3	7	0	5.759302385	34.33336071	1
2	8121064	8121053	32	1	4	7	2	5.502835059	64.29229295	1
2	8121085	8121083	33	1	3	7	5	4.864041363	65.92761123	1
2	8686135	8121083	35	1	3	7	7	4.210860708	60.8865024	0
2	8121251	8121243	10	1	3	7	3	9.098579958	73.64087611	1
2	8649156	8121245	22	1	3	7	5	6.980559231	65.5465024	1
2	8121254	8121245	25	1	3	7	3	5.495843866	53.1529911	1
2	8121258	8121245	34	1	3	7	6	3.859627017	58.8974538	0
2	8116294	8121359	22	1	3	7	7	6.980559231	69.1529911	1
2	8116296	8121359	31	1	3	7	6	5.502835059	64.57230664	0
2	8116297	8121359	35	1	3	7	5	4.06529247	61.16663929	0
2	8122154	8122143	14	2	3	7	1	7.903520557	82.68306639	1
2	8122192	8122188	36	1	3	7	5	5.681738464	45.56969199	1
2	8123179	8123151	39	1	3	7	4	5.494738938	56.95615332	0
2	8123164	8123163	13	1	3	6	9	7.144484412	56.83331964	1
2	8123166	8123163	19	1	3	7	3	6.061148319	70.46872005	1
2	8144259	8123164	43	1	3	7	3	6.521575504	62.90566735	0
2	8123263	8123262	24	1	3	6	6	5.572237018	75.74450376	1
2	8123264	8123262	27	1	4	7	2	6.743728361	69.45619439	0
2	8121125	8123263	44	1	3	6	5	6.529304304	53.14473648	0
2	8124051	8124049	21	1	3	7	4	7.400828664	41.57508556	1
2	8124153	8124152	26	1	3	6	4	6.743728361	77.37708419	1
2	8124156	8124152	33	1	3	7	5	4.584195789	63.76209446	0
2	8125271	8125245	18	1	3	7	7	6.52470796	81.87285421	1
2	8125272	8125245	22	1	3	7	7	7.400828664	61.94677618	1
2	8125273	8125245	27	1	3	7	1	6.743728361	53.99331964	1
2	8125275	8125245	32	1	3	7	3	5.502835059	32.26918549	1
2	8125311	8125269	37	1	3	6	6	6.70652036	61.62005476	0
2	8125357	8125269	40	1	3	7	6	6.69590218	66.42881588	0
2	8125381	8125269	42	1	3	7	8	6.685429099	63.6008898	0
2	8141064	8125271	38	1	3	6	5	5.806160299	67.67601643	0
2	8141066	8125271	43	1	3	7	7	6.685429099	63.46440794	0
2	8127255	8127244	18	1	4	7	4	7.323379508	73.59698836	1
2	8127270	8127261	36	1	3	7	2	6.509706791	81.19405886	1
2	8127279	8127276	37	1	4	7	5	6.509706791	59.23355236	0
2	8128160	8128146	21	1	4	7	1	7.571828738	61.60648871	1
2	8128164	8128146	32	1	4	7	0	4.864041363	74.95893224	1
2	8128171	8128241	38	1	3	7	7	5.806160299	57.70613279	0
2	8128340	8128341	32	1	3	6	5	4.864041363	38.89201916	1
2	8659250	8129147	22	1	3	7	2	7.400828664	78.23359343	1
2	8130250	8130243	9	1	3	7	3	9.098579958	83.36339493	1
2	8130258	8130251	35	1	3	7	5	4.06529247	74.84821355	1
2	8130267	8130266	32	1	4	6	0	5.408984047	73.84543463	0
2	8130275	8130274	32	1	3	6	5	5.502835059	53.02737851	1
2	8130278	8130274	37	1	4	7	7	6.509706791	69.31415469	0
2	8131054	8131052	31	1	4	7	5	4.802390615	65.30867899	0
2	8131157	8131155	30	1	3	7	1	4.144221222	32.81029432	1
2	8131160	8131155	42	1	3	7	3	6.685429099	63.73077344	0
2	8132163	8132159	36	1	3	7	8	5.681738464	48.95619439	1
2	8132166	8132159	42	1	3	7	10	7.280196193	82.95498973	1
2	8132204	8132226	41	1	3	7	5	7.344592915	55.46440794	0
2	8132201	8132226	43	1	3	7	9	6.685429099	83.54505133	1
2	8132253	8132243	13	1	3	7	7	5.91318503	78.45776865	1
2	8132267	8132249	31	1	3	7	2	5.237585923	36.53555099	1
2	8132270	8132249	38	1	4	7	0	6.70652036	25.46718686	1
2	8132289	8132253	42	1	3	7	4	6.685429099	77.33054073	1
2	8132256	8132254	18	1	3	7	7	6.52470796	49.39471595	1
2	8132257	8132254	21	1	3	7	3	8.894060675	36.8470089	1
2	8132260	8132254	29	1	3	7	6	3.371063291	46.65842574	1
2	8132262	8132254	39	1	3	7	3	6.69590218	37.30042437	1
2	8135052	8135047	9	1	3	6	4	9.098579958	63.46162902	1
2	8135053	8135047	11	1	3	7	4	6.330521619	36.33327858	1
2	8635043	8135053	38	1	4	6	1	5.748033552	49.67759069	1
2	8635045	8135053	40	1	3	7	7	7.510321228	55.99995893	0
2	8137148	8137143	13	1	4	7	3	7.32456926	48.50386037	1
2	8137154	8137152	35	1	3	7	11	5.681738464	49.1063655	1
2	8137155	8137152	38	1	3	7	1	6.70652036	24.11619439	1
2	8137246	8137243	15	2	3	7	8	6.546968976	81.21712526	0
2	8137249	8137243	27	1	3	7	3	6.285375493	35.68032854	1
2	8137251	8137250	33	1	3	6	5	4.903744664	67.48900753	1
2	8139061	8139045	19	1	3	7	1	6.061148319	28.03285421	1
2	8139082	8139049	28	1	3	7	2	4.632981272	77.93972621	0
2	8139068	8139066	22	1	3	7	3	7.400828664	71.95345654	1
2	8139250	8139243	8	1	3	7	4	7.473203256	63.32506502	1
2	8139251	8139243	11	1	3	7	7	6.560493241	51.7049692	1
2	8101594	8139250	40	2	3	6	3	6.69590218	66.47262149	0
2	8139263	8139259	36	1	3	7	4	6.509706791	59.52028747	0
2	8140045	8140043	0	1	3	7	5	5.075571876	79	1
2	8140063	8140045	27	1	3	7	2	6.285375493	68.7444627	0
2	8140073	8140069	36	1	3	7	5	6.509706791	58.75661875	0
2	8140087	8140086	40	1	3	6	4	7.344592915	55.59267625	0
2	8141056	8141052	39	1	3	7	1	5.806160299	32.93856263	1
2	8143248	8143243	11	1	3	7	1	6.560493241	51.23085558	1
2	8143256	8143254	35	1	3	7	7	5.681738464	60.5899384	0
2	8143260	8143254	44	1	4	7	1	6.102524703	51.73351129	0
2	8144250	8144243	11	1	3	7	7	6.330521619	87.46162902	1
2	8144251	8144243	14	1	3	7	6	7.32456926	79.07512663	1
2	8144266	8144250	34	1	3	7	2	4.584195789	28.18858316	1
2	8144267	8144250	36	1	4	7	7	6.509706791	69.53397673	0
2	8144269	8144250	42	1	3	7	0	7.280196193	24.86069815	1
2	8144270	8144250	45	1	3	7	4	6.424688173	60.83327858	0
2	8151053	8151043	21	1	3	7	4	7.571828738	81.78557153	1
2	8101345	8599956	21	1	3	6	3	7.571828738	73.66672142	1
2	8101360	8599958	26	1	3	6	0	6.743728361	30.4138809	1
2	8602262	8602261	25	1	3	6	6	5.495843866	63.21442847	1
2	8602748	8602261	34	1	3	7	4	4.06529247	60.73624914	0
2	8602775	8602261	39	1	4	7	6	6.69590218	58.79768652	0
2	8606283	8606267	45	1	4	7	4	6.424688173	60.75661875	0
2	8606305	8606304	42	1	4	6	6	6.685429099	63.65017112	0
2	8101356	8607061	18	1	3	6	3	7.323379508	83.11893224	1
2	8602543	8607061	23	1	3	7	4	6.980559231	44.06570842	1
2	8684251	8607061	25	1	3	7	2	5.495843866	38.26097194	1
2	8607073	8607068	13	1	3	7	5	5.91318503	48.86069815	1
2	8607075	8607068	21	1	3	7	3	8.894060675	78.74176591	1
2	8101373	8607073	39	1	3	7	1	5.494738938	22.83331964	1
2	8101375	8607073	41	1	4	7	3	7.886207017	64.66112252	0
2	8101377	8607073	44	1	3	7	5	6.102524703	61.69791923	0
2	8607260	8607258	10	1	4	7	1	6.560493241	23.40566735	1
2	8607262	8607258	15	1	3	7	7	5.759302385	78.58603696	1
2	8607264	8607258	20	1	3	7	6	7.571828738	75.52028747	0
2	8646269	8607262	43	1	3	7	6	6.521575504	53.06413415	0
2	8607289	8607275	31	1	3	7	6	4.802390615	67.38654346	0
2	8607290	8607275	35	1	3	7	5	4.210860708	60.96710472	0
2	8610173	8610147	9	1	4	6	3	7.473203256	49.03559206	1
2	8610182	8610154	10	1	3	6	3	6.560493241	50.65722108	1
2	8610266	8610154	21	1	3	7	5	7.571828738	67.31145791	1
2	8610267	8610154	23	1	3	7	4	6.980559231	73.10640657	0
2	8610176	8610173	38	1	4	7	0	6.70652036	24.33062286	1
2	8610192	8610191	37	1	3	6	6	6.70652036	58.66112252	0
2	8610204	8610191	40	1	3	7	8	6.69590218	56.28403833	0
2	8610315	8610312	18	1	3	7	6	6.52470796	64.95225188	1
2	8610327	8610313	39	1	3	6	5	6.69590218	56.51207392	0
2	8612058	8612055	2	1	3	6	5	6.716924953	62.46984257	1
2	8612066	8612055	21	1	3	7	3	8.894060675	74.61341547	1
2	8612166	8612165	43	1	4	7	3	6.685429099	53.34	0
2	8612177	8612176	40	1	4	6	3	7.344592915	55.50112252	0
2	8612268	8612259	2	1	3	7	5	6.500481063	52.63378508	1
2	8612281	8612280	21	1	3	6	3	8.894060675	61.4550308	1
2	8612305	8612280	23	1	3	7	2	6.980559231	76.22807666	0
2	8612313	8612280	25	1	3	7	3	6.245607719	70.63378508	1
2	8612318	8612280	30	1	3	7	2	4.144221222	65.91665982	1
2	8682338	8612280	40	1	3	7	5	6.69590218	66.43702943	0
2	8612296	8612281	44	1	4	7	3	6.529304304	62.20069815	0
2	8612489	8612442	32	1	3	7	5	5.502835059	59.71446954	1
2	8613189	8613155	21	1	3	6	5	7.400828664	84.67875428	0
2	8613191	8613155	28	1	3	7	4	6.285375493	78.38654346	0
2	8613192	8613155	31	1	3	7	2	5.237585923	66.91782341	0
2	8694143	8613156	0	1	3	6	5	5.075571876	64.46042437	1
2	8132222	8613157	8	1	3	6	5	7.781514117	54.39359343	1
2	8132226	8613157	19	1	3	7	8	6.52470796	51.24728268	1
2	8613183	8613181	21	1	3	7	7	7.400828664	81.30042437	1
2	8613184	8613181	24	1	3	7	6	5.495843866	56.51091034	1
2	8613185	8613181	28	1	3	7	2	4.399320848	29.32659822	1
2	8613186	8613181	32	1	3	7	2	5.408984047	24.03405886	1
2	8613218	8613183	40	1	3	6	4	7.510321228	37.82663929	1
2	8113254	8613183	44	1	3	7	5	6.102524703	61.69791923	0
2	8674338	8613184	45	1	3	6	6	6.102524703	78.92487337	1
2	8613257	8613247	1	1	4	7	3	5.90082768	62.02190281	1
2	8613261	8613249	7	1	3	7	1	4.735833333	63.08334018	1
2	8613262	8613249	10	1	3	7	2	6.560493241	71.43304586	1
2	8613287	8613254	9	1	3	6	6	9.098579958	74.42483231	1
2	8613302	8613254	12	1	4	7	0	6.330521619	69.27192334	1
2	8613304	8613254	14	1	4	7	0	7.903520557	30.59972621	1
2	8613269	8613255	32	1	3	7	2	5.502835059	74.30046543	0
2	8613315	8613256	26	1	4	7	0	6.245607719	37.25002053	1
2	8655240	8613256	37	1	3	7	8	6.509706791	69.203436	0
2	8613337	8613256	44	1	3	7	4	6.529304304	62.49726215	0
2	8613369	8613257	26	1	3	7	3	6.245607719	70.46714579	0
2	8613418	8613258	29	1	3	6	2	4.144221222	68.68422998	0
2	8613438	8613258	39	1	4	7	4	5.494738938	56.88102669	0
2	8672263	8613495	38	1	3	7	5	5.806160299	57.6063655	0
2	8114158	8614064	40	1	4	7	1	6.69590218	53.9890486	1
2	8666340	8614073	22	1	4	7	3	7.400828664	51.1529911	1
2	8614192	8614169	11	1	3	6	4	6.560493241	65.55326489	1
2	8615068	8615050	24	1	4	7	0	6.151173206	71.23359343	1
2	8615072	8615051	20	1	3	6	1	7.571828738	76.76093087	1
2	8615073	8615051	23	1	3	7	1	5.572237018	71.20065708	1
2	8615062	8615055	23	1	3	7	4	5.572237018	57.58877481	1
2	8615108	8615059	45	1	3	7	4	6.102524703	61.38106776	0
2	8615081	8615138	35	1	3	7	5	4.06529247	69.08060233	1
2	8615083	8615138	38	2	3	7	7	5.748033552	58.1584668	1
2	8116299	8616242	14	1	3	7	4	7.32456926	49.36895277	1
2	8617152	8617144	11	1	3	7	7	6.560493241	54.73637235	1
2	8617176	8617240	28	1	3	7	2	6.285375493	78.44798084	0
2	8617177	8617240	31	1	3	7	2	4.802390615	40.63386721	1
2	8617342	8617341	35	1	4	6	3	5.681738464	70.83054073	0
2	8617363	8617341	40	1	3	7	6	6.69590218	62.74724162	1
2	8617381	8617341	42	1	4	7	1	7.280196193	63.93698836	0
2	8123290	8617341	44	1	3	7	3	6.529304304	36.75545517	1
2	8617479	8617478	41	1	3	6	0	7.344592915	65.44524298	0
2	8618054	8618050	15	1	3	7	8	6.546968976	81.21438741	0
2	8601142	8618054	35	1	3	6	8	4.210860708	57.863436	1
2	8601149	8618054	43	1	3	7	3	6.521575504	32.17215606	1
2	8698240	8618064	41	1	3	7	7	8.055682476	54.8415332	1
2	8619251	8619248	23	1	3	7	2	5.877618508	63.18858316	1
2	8619263	8619248	36	1	4	7	4	6.509706791	59.77030801	0
2	8619264	8619340	24	1	3	6	3	6.151173206	60.35526352	1
2	8101086	8620250	14	1	3	6	2	6.546968976	72.92761123	1
2	8675254	8620250	18	1	3	7	1	6.52470796	33.10250513	1
2	8622322	8622249	39	1	4	7	2	6.69590218	56.78399726	0
2	8622268	8622264	33	1	4	7	1	4.903744664	39.73902806	1
2	8622270	8622264	36	1	3	7	8	6.509706791	58.53123888	0
2	8617165	8623047	22	1	4	7	0	6.980559231	29.33875428	1
2	8623071	8623050	29	1	4	7	1	4.144221222	70.60793977	1
2	8623068	8623050	35	1	4	7	6	4.210860708	52.79225188	1
2	8624268	8624263	43	1	3	7	3	6.685429099	63.31141684	0
2	8613217	8624263	45	1	3	7	3	6.424688173	60.74172485	0
2	8624278	8624333	38	1	4	7	5	5.748033552	48.92329911	0
2	8624280	8624333	44	1	4	7	2	6.529304304	62.12009582	0
2	8624263	8624339	14	1	3	7	8	6.546968976	89.136564	1
2	8625051	8625043	0	1	3	7	2	5.042324604	49.64747433	1
2	8625228	8625155	33	1	4	7	5	4.584195789	72.78125941	0
2	8125149	8625155	38	1	4	7	1	5.748033552	67.88924025	0
2	8627150	8627143	4	1	3	7	0	7.640762896	55.29498973	0
2	8630153	8630145	25	1	4	6	0	5.495843866	25.68435318	1
2	8167157	8630149	45	1	3	6	6	6.102524703	51.37285421	0
2	8634341	8630241	19	1	3	7	1	6.907992437	26.80046543	1
2	8633058	8633049	22	1	3	7	2	6.980559231	72.45221081	1
2	8633078	8633063	37	1	4	7	2	6.70652036	68.51481177	0
2	8633080	8633063	39	1	4	7	6	5.494738938	55.96162902	0
2	8633152	8633144	21	1	4	7	4	8.894060675	64.87007529	0
2	8633163	8633145	34	1	4	7	7	4.584195789	64.06965092	1
2	8633166	8633147	28	1	3	6	3	4.399320848	67.50659822	0
2	8101396	8633152	42	1	3	6	6	7.886207017	64.44798084	0
2	8101398	8633152	43	1	3	7	8	6.529304304	51.6008898	0
2	8633250	8633243	1	1	3	7	0	5.075571876	67.41392197	1
2	8633276	8633249	28	1	3	7	5	4.399320848	63.82784394	1
2	8132279	8633249	38	1	3	7	8	6.70652036	52.2895551	1
2	8634273	8634341	42	1	3	6	1	6.685429099	26.38255989	1
2	8635164	8635144	31	1	4	6	6	4.802390615	53.62444901	1
2	8635150	8635148	25	1	3	7	3	5.495843866	74.09429158	1
2	8635249	8635243	0	1	3	7	3	5.075571876	61.56687201	1
2	8636047	8636043	11	1	3	7	6	6.330521619	75.03679671	1
2	8636048	8636043	14	1	3	7	5	7.32456926	61.82518823	1
2	8636052	8636047	39	1	3	7	4	5.494738938	56.96162902	0
2	8636053	8636047	42	1	3	7	7	6.685429099	53.56956879	0
2	8636246	8636243	1	1	3	7	4	5.90082768	67	1
2	8636250	8636243	10	1	3	7	1	6.560493241	51.90570842	1
2	8636252	8636243	13	1	3	7	5	7.144484412	80.85638604	0
2	8636256	8636255	26	1	3	6	3	6.743728361	66.74724162	1
2	8637049	8637043	15	1	3	7	6	5.759302385	78.58329911	1
2	8637050	8637043	19	1	4	7	0	6.52470796	80.93582478	1
2	8637055	8637049	38	1	3	6	3	5.748033552	59.12561259	1
2	8641245	8641243	7	1	4	6	0	6.845504361	77.88654346	1
2	8641247	8641243	13	1	3	7	4	5.91318503	76.05869952	1
2	8641250	8641243	20	1	4	7	1	6.907992437	54.63112936	1
2	8641281	8641247	45	1	4	7	6	6.424688173	60.65838467	0
2	8641257	8641341	37	1	4	7	5	6.509706791	51.6080219	1
2	8641258	8641341	40	1	3	7	5	6.69590218	52.39749487	0
2	8642151	8642143	12	1	4	7	0	5.91318503	49.60640657	1
2	8642247	8642243	1	1	3	7	7	5.90082768	66.66390144	1
2	8642264	8642246	21	1	3	6	8	7.571828738	69.23081451	0
2	8642297	8642246	39	1	3	7	5	6.69590218	56.78125941	0
2	8642254	8642252	20	1	3	7	3	6.907992437	76.39201916	0
2	8642255	8642252	23	1	3	7	4	6.980559231	85.42491444	1
2	8642616	8642615	44	1	3	6	4	6.102524703	51.68422998	0
2	8643045	8643043	13	1	3	7	3	7.32456926	82.78125941	0
2	8643053	8643045	38	1	3	7	9	6.70652036	68.23629021	0
2	8643158	8643157	42	1	3	7	3	7.886207017	54.14747433	0
2	8644047	8644043	11	1	3	7	0	6.412449096	21.79926078	1
2	8644056	8644046	38	1	3	7	5	5.748033552	57.91782341	0
2	8646044	8646043	10	1	3	7	8	9.098579958	82.96328542	1
2	8646047	8646043	15	1	3	7	2	5.759302385	79.97805613	0
2	8646052	8646044	32	1	3	7	3	4.864041363	73.51207392	0
2	8646145	8646143	3	1	3	7	4	6.716924953	79.35099247	1
2	8646148	8646143	12	2	4	7	2	6.330521619	88.91939767	1
2	8646150	8646143	15	1	3	7	2	6.546968976	48.23085558	1
2	8646163	8646145	34	1	3	7	5	3.859627017	71.9029295	0
2	8646170	8646148	36	1	3	6	4	6.509706791	69.82232717	0
2	8646171	8646148	42	1	3	7	8	7.886207017	57.29382615	1
2	8646248	8646243	2	1	3	7	0	5.90082768	87.39479808	1
2	8646254	8646243	12	1	3	7	3	4.808626466	35.18310746	1
2	8647148	8647143	19	1	3	7	3	6.907992437	77.53555099	1
2	8647151	8647149	40	1	4	7	5	6.69590218	56.29225188	0
2	8647245	8647243	11	1	3	7	5	6.560493241	39.11345654	1
2	8649049	8649043	9	1	3	7	2	8.960713974	70.16941821	1
2	8649054	8649051	27	1	3	7	3	8.022999948	34.80320329	1
2	8649058	8649051	36	1	3	7	0	6.550058676	23.26644764	1
2	8649168	8649148	41	1	4	7	1	7.886207017	46.83327858	0
2	8650049	8650043	19	1	4	7	0	6.52470796	68.61623546	1
2	8650050	8650043	23	1	3	7	1	5.572237018	29.04106776	1
2	8652171	8652146	40	1	3	7	5	7.510321228	66.08056126	0
2	8668070	8653047	42	1	3	7	6	7.886207017	64.41786448	0
2	8668071	8653047	44	1	3	7	7	6.102524703	61.54219028	0
2	8653054	8653141	39	1	4	6	4	6.69590218	66.79494867	0
2	8653246	8653243	14	1	3	7	3	6.546968976	31.5684052	1
2	8653248	8653243	21	1	4	7	3	7.400828664	73.63921971	0
2	8653277	8653244	38	1	3	6	4	5.806160299	67.62279261	0
2	8653261	8653246	44	1	4	7	4	6.529304304	33.19132101	1
2	8655146	8655143	9	1	3	7	6	7.473203256	53.08607803	1
2	8655162	8655146	35	1	3	7	5	4.210860708	68.43312799	1
2	8655153	8655151	32	1	3	6	4	5.502835059	64.18036961	1
2	8655244	8655243	9	1	3	6	3	9.098579958	81.5449692	1
2	8655246	8655243	13	1	3	7	4	7.32456926	48.69127995	1
2	8655247	8655243	15	1	3	7	5	6.546968976	47.97809719	1
2	8655251	8655250	39	1	4	6	0	5.806160299	22.45897331	1
2	8102369	8656044	39	1	3	7	3	5.806160299	83.19522245	1
2	8617435	8656044	44	1	4	7	5	6.529304304	42.62839151	1
2	8656058	8656138	41	1	3	7	3	7.344592915	47.2840794	1
2	8656151	8656144	25	1	3	6	4	5.495843866	60.12440794	1
2	8656152	8656144	29	1	3	7	2	4.399320848	70.26487337	0
2	8656156	8656144	42	1	3	7	2	7.886207017	64.30320329	0
2	8656173	8656240	40	1	3	7	7	6.69590218	63.32240931	1
2	8657148	8657143	20	1	3	7	4	6.764522769	45.01916496	1
2	8657150	8657143	23	1	4	7	1	5.572237018	70.29648186	1
2	8657152	8657143	28	1	3	7	1	6.285375493	32.81141684	1
2	8657245	8657243	10	1	3	7	4	9.098579958	51.42217659	1
2	8657250	8657243	19	1	3	7	1	6.907992437	35.18310746	1
2	8657251	8657243	22	1	3	7	5	7.400828664	46.24728268	1
2	8657252	8657243	23	1	3	7	1	5.572237018	45.78673511	0
2	8658048	8658043	23	1	3	7	0	5.572237018	53.21322382	1
2	8658150	8658143	29	1	4	7	6	4.144221222	64.3919781	1
2	8658152	8658144	39	1	4	6	5	6.69590218	66.71434634	0
2	8658248	8658243	32	1	3	7	6	4.864041363	69.47258042	1
2	8659044	8659043	11	1	3	6	2	6.412449096	75.93582478	1
2	8659045	8659043	13	1	3	7	4	5.91318503	76.21990418	1
2	8659258	8659246	27	1	3	6	0	6.285375493	23.71865845	1
2	8660049	8660043	26	1	3	7	1	6.743728361	67.53671458	0
2	8661044	8661043	11	1	3	6	1	6.330521619	34.36887064	1
2	8661045	8661043	14	1	3	7	2	7.32456926	48.88542094	1
2	8661050	8661043	26	1	4	7	1	6.88767456	59.22811773	1
2	8661053	8661044	43	1	3	7	0	6.685429099	63.17605749	0
2	8661244	8661243	14	1	3	6	0	6.546968976	79.13535934	1
2	8661248	8661243	25	1	3	7	4	5.495843866	48.86078029	1
2	8662045	8662043	10	1	3	7	5	9.098579958	55.7391102	1
2	8662146	8662143	11	1	3	7	0	6.560493241	85.42491444	1
2	8662147	8662143	13	1	3	7	3	5.91318503	82.97423682	1
2	8662154	8662152	43	1	3	7	6	6.529304304	62.53945243	0
2	8662246	8662243	13	1	3	7	1	7.32456926	81.64743326	0
2	8663149	8663143	25	1	4	7	4	5.495843866	64.66945927	1
2	8663245	8663243	18	1	3	7	1	6.52470796	34.96594114	1
2	8663247	8663243	23	1	3	7	0	6.980559231	38.16273785	1
2	8663262	8663243	25	1	3	7	2	5.495843866	71.23085558	1
2	8664244	8664243	12	1	4	6	1	5.91318503	73.16668036	1
2	8664249	8664340	39	1	3	6	4	5.494738938	38.18431211	1
2	8665046	8665043	7	1	3	7	6	6.845504361	89.1243258	1
2	8665047	8665043	11	1	3	7	3	6.560493241	41.48087611	1
2	8665050	8665046	31	1	3	6	6	5.237585923	59.92213552	1
2	8665051	8665046	33	1	3	7	4	4.903744664	61.94246407	0
2	8665052	8665046	35	1	3	7	6	4.06529247	71.18974675	0
2	8665053	8665046	37	1	3	7	7	6.509706791	69.39475702	0
2	8665054	8665046	38	1	3	7	0	5.806160299	56.93308693	1
2	8665055	8665046	41	1	3	7	3	7.344592915	49.7213963	1
2	8665249	8665243	11	1	4	7	2	6.330521619	56.21861739	1
2	8665261	8665249	39	1	4	6	6	5.494738938	66.95067762	0
2	8665255	8665254	30	1	3	6	3	4.144221222	46.42765229	1
2	8665256	8665254	32	1	3	7	3	4.864041363	73.50112252	0
2	8665267	8665265	43	1	3	7	9	6.685429099	62.19522245	0
2	8665286	8665340	36	1	3	7	10	6.550058676	69.97805613	0
2	8665287	8665340	38	1	3	7	5	5.806160299	67.73624914	0
2	8666256	8666252	42	1	4	7	0	7.280196193	64.02580424	0
2	8667146	8667143	14	1	3	7	6	7.903520557	47.71712526	1
2	8667150	8667143	24	1	3	7	4	5.572237018	47.51646817	1
2	8667167	8667163	44	1	4	7	2	6.529304304	52.28677618	0
2	8667244	8667243	8	1	3	6	0	7.473203256	84.98631075	1
2	8667247	8667243	20	1	3	7	6	7.571828738	75.80590007	0
2	8667248	8667243	22	1	3	7	6	6.800402659	66.58603696	1
2	8667258	8667248	44	1	3	6	2	6.020328407	82.21716632	1
2	8668045	8668043	10	1	3	7	4	6.560493241	86.17481177	1
2	8668057	8668045	36	1	4	7	3	5.681738464	57.32240931	1
2	8668060	8668045	43	1	3	7	8	6.685429099	63.24997947	0
2	8668082	8668080	43	1	3	7	6	6.529304304	62.82506502	0
2	8668144	8668143	12	1	3	6	4	4.808626466	82.45494867	1
2	8668154	8668144	35	1	3	6	2	5.681738464	36.12279261	1
2	8668248	8668243	23	1	4	7	1	6.980559231	73.25392197	0
2	8669044	8669043	14	1	3	6	0	7.32456926	61.23633128	1
2	8669150	8669146	42	1	3	7	6	7.886207017	64.37285421	0
2	8669146	8669241	15	1	3	6	3	5.759302385	31.79225188	1
2	8670146	8670143	22	2	3	7	0	7.400828664	67.87712526	1
2	8670248	8670243	24	1	4	7	1	5.495843866	71.38529774	1
2	8670249	8670243	27	1	4	7	0	8.022999948	35.95341547	1
2	8670252	8670243	31	1	3	7	8	5.237585923	64.98079398	0
2	8671145	8671143	22	1	3	7	4	6.800402659	73.26370979	1
2	8671146	8671143	25	2	3	7	2	4.573329611	69.56413415	1
2	8671149	8671143	30	1	3	7	5	4.811268542	64.97531828	0
2	8671248	8671243	25	1	3	7	3	5.495843866	81.38380561	0
2	8672047	8672043	22	1	3	7	3	7.400828664	53.86190281	1
2	8672049	8672043	26	1	4	7	3	6.88767456	42.37007529	1
2	8672052	8672050	43	1	3	7	4	6.685429099	40.01763176	1
2	8672248	8672243	30	1	3	7	1	4.802390615	36.50543463	1
2	8674044	8674043	12	1	3	6	2	5.91318503	39.37160849	1
2	8674046	8674043	19	1	3	7	3	6.52470796	43.86617385	1
2	8674049	8674043	26	1	4	7	5	6.245607719	70.47809719	0
2	8674050	8674043	29	1	4	7	2	3.371063291	75.78830938	1
2	8674244	8674243	14	1	4	6	3	7.32456926	76.95345654	1
2	8674247	8674243	20	1	4	7	0	6.907992437	50.3184668	1
2	8674263	8674244	44	1	4	6	1	6.529304304	54.45619439	0
2	8675162	8675160	44	1	3	7	5	6.529304304	52.12283368	0
2	8675167	8675160	45	1	3	7	5	6.405839599	51.02854209	0
2	8675246	8675243	14	1	3	7	0	7.903520557	61.64900753	1
2	8675251	8675243	26	1	4	7	2	6.88767456	58.94677618	1
2	8675252	8675243	29	1	3	7	0	4.399320848	30.83066393	1
2	8675259	8675254	41	1	3	7	5	7.886207017	57.18576318	1
2	8676144	8676143	21	1	3	6	3	7.571828738	75.17879535	0
2	8676147	8676143	26	2	3	7	0	6.88767456	67.93702943	1
2	8677206	8677241	18	1	3	7	5	6.52470796	77.52850103	0
2	8677244	8677243	26	1	3	6	2	6.245607719	69.46714579	0
2	8677248	8677243	36	1	4	7	4	5.681738464	60.38380561	0
2	8677249	8677243	40	1	3	7	3	7.510321228	55.91782341	0
2	8678244	8678243	14	1	3	6	5	6.546968976	51.28826831	1
2	8678246	8678243	20	1	3	7	1	6.907992437	77.5	0
2	8678248	8678243	24	1	3	7	9	6.151173206	65.92213552	1
2	8679045	8679043	21	1	3	7	2	7.571828738	41.76648871	1
2	8679148	8679143	24	1	3	7	1	6.151173206	67.85091034	0
2	8680044	8680043	22	1	3	6	3	6.980559231	72.45221081	1
2	8680144	8680143	24	1	4	6	3	6.151173206	71.83448323	0
2	8680147	8680143	28	1	3	7	0	4.399320848	28.65842574	1
2	8680249	8680243	36	1	3	7	5	6.550058676	62.02032854	0
2	8681050	8681043	30	1	3	7	4	4.802390615	75.53397673	0
2	8681052	8681043	36	1	3	7	7	5.681738464	70.31141684	0
2	8681060	8681059	43	1	3	6	4	6.521575504	58.80594114	1
2	8681244	8681243	12	1	3	6	1	5.91318503	35.52186174	1
2	8681259	8681257	40	1	3	6	9	6.69590218	79.64473648	1
2	8682245	8682243	20	1	3	7	4	7.571828738	70.21322382	1
2	8682247	8682243	23	1	3	7	4	5.572237018	77.44399726	1
2	8682248	8682243	25	1	3	7	0	6.245607719	30.86737851	1
2	8682250	8682243	29	1	3	7	0	4.144221222	26.53281314	1
2	8682262	8682341	32	1	3	6	5	5.502835059	61.56147844	1
2	8683048	8683047	42	1	3	6	7	7.886207017	54.38928131	0
2	8683145	8683143	9	1	3	7	6	7.473203256	77.59433265	1
2	8683146	8683143	11	1	3	7	4	6.330521619	71.41114305	1
2	8683149	8683143	19	1	3	7	0	6.061148319	78.10918549	1
2	8683154	8683143	30	2	3	7	4	4.144221222	42.05322382	1
2	8683157	8683145	30	1	3	6	2	4.144221222	36.48087611	1
2	8683165	8683145	45	1	3	7	5	6.405839599	51.04223135	0
2	8683245	8683243	21	1	3	7	0	7.400828664	41.57234771	1
2	8683246	8683243	24	1	3	7	2	6.151173206	79.93582478	1
2	8683247	8683243	30	1	3	7	4	4.144221222	41.39753593	1
2	8683248	8683243	37	1	3	7	0	7.526248499	59.0613963	0
2	8683252	8683341	41	1	3	6	1	7.344592915	55.25939767	0
2	8685244	8685243	31	1	3	6	4	5.237585923	64.01759069	0
2	8687147	8687143	33	1	3	7	4	4.584195789	49.72533881	1
2	8687149	8687143	38	1	4	7	2	6.70652036	58.3564271	0
2	8687152	8687143	44	1	3	7	0	6.529304304	52.34273785	0
2	8687245	8687243	34	1	3	7	6	4.584195789	63.90184805	1
2	8687251	8687243	44	1	4	7	0	6.529304304	48.22260096	0
2	8688070	8688068	39	1	3	7	1	6.69590218	30.5340178	1
2	8688149	8688143	32	2	4	7	3	5.502835059	70.94138261	1
2	8688245	8688243	23	1	3	7	3	5.572237018	74.53828884	1
2	8688246	8688243	28	1	3	7	2	4.399320848	67.79494867	0
2	8688247	8688243	32	1	3	7	7	5.408984047	47.97262149	1
2	8689110	8689092	26	1	3	6	1	6.245607719	34.5861191	1
2	8689103	8689140	41	1	3	7	7	7.344592915	54.28951403	0
2	8689104	8689140	43	1	3	7	10	6.685429099	63.19522245	0
2	8689092	8689141	1	1	3	6	5	5.90082768	39.59425051	1
2	8689100	8689141	18	1	3	7	1	7.323379508	61.37716632	1
2	8691154	8691143	40	1	3	7	6	7.344592915	54.71708419	0
2	8692044	8692043	29	1	3	6	3	4.144221222	66.73351129	0
2	8692052	8692141	15	1	3	6	0	5.759302385	46.83879535	1
2	8692248	8692243	34	1	4	7	5	4.584195789	49.23906913	1
2	8693044	8693043	26	1	3	6	3	6.245607719	59.203436	0
2	8693147	8693143	38	1	3	7	9	6.70652036	51.78830938	1
2	8693149	8693143	42	1	3	7	6	7.280196193	54.87281314	0
2	8694149	8694143	35	2	3	7	7	4.06529247	71.24450376	0
2	8694151	8694143	41	1	3	7	6	8.055682476	69.31967146	1
2	8694248	8694243	38	1	3	7	6	5.748033552	57.02306639	0
2	8695049	8695043	27	1	3	7	6	8.022999948	64.34704997	1
2	8695053	8695043	35	1	3	7	6	4.06529247	63.22260096	0
2	8696244	8696243	20	1	3	6	2	6.907992437	76.49726215	0
2	8696245	8696243	22	1	3	7	2	6.800402659	37.82236824	1
2	8696247	8696243	26	1	3	7	6	6.245607719	62.89637235	1
2	8696252	8696243	42	1	3	7	3	7.886207017	74.86899384	1
2	8696254	8696244	44	1	3	6	1	6.020328407	51.85638604	0
2	8697152	8697143	36	2	3	7	2	6.550058676	59.99722108	0
2	8697151	8697143	36	2	3	7	8	6.550058676	69.99722108	0
2	8698046	8698043	31	1	4	7	2	4.802390615	75.3454757	0
2	8698050	8698043	41	1	4	7	3	7.886207017	44.1420397	1
2	8698144	8698143	32	1	3	6	8	5.502835059	63.15842574	0
2	8698148	8698143	38	2	3	7	4	5.806160299	56.52028747	0
2	8698150	8698143	41	1	3	7	6	7.344592915	55.30320329	0
2	8698151	8698143	44	1	3	7	4	6.102524703	50.82506502	0
2	8698247	8698243	36	1	3	7	9	6.509706791	55.41661875	1
2	8698333	8698341	26	1	4	7	2	6.245607719	54.38537988	1
2	8699044	8699043	21	1	4	6	2	7.400828664	74.59972621	1
2	8699047	8699043	29	1	3	7	1	4.144221222	81.01368925	1
2	8699148	8699143	33	1	3	7	8	4.584195789	62.51207392	0
2	8699246	8699243	26	1	3	7	1	6.743728361	67.80590007	0
2	8699249	8699243	34	1	3	7	4	4.06529247	84.76761123	1
2	8699251	8699243	39	1	3	7	6	6.69590218	90.34149213	1
2	8700147	8700143	34	1	4	7	1	4.06529247	45.59698836	1
2	8701148	8701143	19	1	3	7	4	6.907992437	74.46162902	1
2	8701155	8701153	40	1	3	7	5	6.69590218	66.31415469	0
2	8701247	8701243	23	1	3	7	2	5.572237018	74.48780287	1
2	8701250	8701243	30	1	3	7	2	4.144221222	70.67211499	1
6	410969	410948	1	1	3	7	8	5.90082768	78.06417522	1
6	410961	410953	31	1	4	7	5	4.802390615	66.38928131	0
6	410980	410969	32	1	3	7	1	5.502835059	65.203436	0
6	411007	410995	9	1	3	7	2	9.098579958	79.17481177	1
6	426951	411015	43	1	3	6	5	6.521575504	53.91782341	0
6	412953	412950	1	1	3	6	9	4.921793667	52.0109514	1
6	412976	412950	3	1	3	7	6	7.640762896	59.18970568	1
6	412955	412953	26	1	3	6	3	6.743728361	26.63926078	1
6	412961	412953	31	1	3	7	0	4.802390615	82.93034908	1
6	412963	412953	34	1	3	7	1	4.584195789	72.67219713	1
6	412985	412976	28	1	3	7	5	4.399320848	68.55861739	0
6	413000	412998	30	1	4	6	2	4.811268542	31.78009582	1
6	413097	413092	14	1	3	7	2	6.546968976	37.03285421	1
6	413130	413119	26	1	3	7	1	6.245607719	37.42765229	1
6	413135	413119	33	1	3	7	1	4.584195789	21.96167009	1
6	414974	414954	9	1	3	7	7	7.473203256	53.90997947	1
6	414996	414974	44	1	3	7	4	6.102524703	48.05869952	1
6	441113	415016	23	1	4	7	1	5.877618508	24.19405886	1
6	415039	415028	19	1	4	7	3	6.52470796	78.34821355	0
6	415047	415028	29	1	4	7	0	4.144221222	29.02737851	1
6	415052	415050	23	1	3	6	1	6.980559231	65.38658453	1
6	415058	415050	24	1	4	7	4	5.495843866	72.70065708	0
6	415064	415050	26	1	3	7	5	6.743728361	70.73351129	0
6	415073	415071	26	1	3	6	1	6.88767456	70.88376454	0
6	416954	416952	4	1	3	6	0	7.53169649	23.53015743	1
6	416958	416952	9	1	3	7	3	7.473203256	53.11345654	1
6	417003	416952	22	1	3	7	3	6.980559231	74.58325804	0
6	437024	416958	37	1	3	7	6	7.526248499	59.91661875	0
6	416980	416978	40	1	3	6	6	7.510321228	56.97805613	0
6	417013	417011	9	1	3	6	5	8.960713974	33.89749487	1
6	431013	417011	15	1	3	7	4	6.546968976	71.4425462	1
6	417017	417013	35	1	4	7	4	5.681738464	61.77578371	0
6	444955	417056	15	1	3	6	2	5.759302385	64.43698836	1
6	417074	417068	23	1	3	7	5	6.980559231	74.46440794	0
6	417082	417068	25	1	4	7	2	6.245607719	71.738987	0
6	417108	417103	19	1	3	7	2	6.907992437	79.70617385	1
6	417120	417117	27	1	3	6	4	8.022999948	71.68032854	1
6	417143	417136	29	1	3	7	6	4.399320848	68.20617385	0
6	417149	417147	34	1	4	6	8	4.584195789	63.34273785	0
6	417163	417161	21	1	3	6	4	7.571828738	39.10798084	1
6	417171	417161	28	1	3	7	3	4.399320848	87.33875428	1
6	417187	417185	22	1	3	6	1	6.800402659	74.91661875	0
6	417209	417203	33	1	4	7	4	4.584195789	63.62279261	0
6	418958	418956	21	1	3	6	4	8.894060675	76.66663929	1
6	418988	418985	40	1	3	7	1	7.344592915	56.58325804	0
6	441054	4207492	41	1	3	6	7	7.886207017	41.48079398	1
6	420954	420951	25	1	4	6	6	6.245607719	71.70339493	0
6	420968	420951	34	1	3	7	3	3.859627017	62.94520192	0
6	420983	420978	23	1	3	7	0	5.877618508	38.43039014	1
6	4300014	4220960	30	1	3	6	1	4.811268542	76.83331964	1
6	440967	4220960	33	1	3	7	9	4.903744664	85.51211499	1
6	417203	4220970	3	1	3	6	7	7.640762896	68.58877481	1
6	4220956	4220970	21	1	3	7	2	7.400828664	92.36459959	1
6	443043	4228954	25	1	3	6	4	5.495843866	35.35646817	1
6	422965	422949	11	1	3	7	5	6.560493241	69.68041068	1
6	422984	422949	14	1	4	7	1	7.903520557	79.59425051	1
6	422976	422965	39	1	3	7	6	6.69590218	57.71982204	0
6	424966	424951	20	1	3	7	2	7.571828738	61.27457906	1
6	424990	424976	25	1	3	7	1	5.495843866	61.74338125	1
6	425023	425010	1	1	3	7	2	5.075571876	78.9835729	1
6	425032	425030	38	1	3	7	3	6.70652036	46.46714579	0
6	425055	425048	40	1	4	7	0	7.510321228	23.21869952	1
6	425162	425156	31	1	3	7	6	4.802390615	66.27308693	0
6	425169	425156	34	1	3	7	1	4.584195789	47.52588638	1
6	425172	425156	36	1	3	7	4	5.681738464	73.62283368	1
6	417020	426955	44	1	4	6	5	6.102524703	61.18696783	1
6	426994	426993	43	1	3	6	5	6.529304304	54.77030801	0
6	416978	4300018	18	1	3	6	7	7.323379508	65.97809719	1
6	427006	4301040	33	1	3	6	0	4.903744664	61.61889117	1
6	434956	4301106	14	1	3	6	3	7.32456926	32.77470226	1
6	491035	4301977	31	1	3	6	2	4.802390615	32.19132101	1
6	441125	4303999	31	1	4	7	0	4.802390615	57.95619439	1
6	424953	4307978	10	1	3	6	1	9.098579958	52.40454483	1
6	490948	4308962	2	1	3	6	6	6.716924953	80.70617385	1
6	430961	430956	13	1	3	7	3	7.144484412	49.23359343	1
6	410972	430961	31	1	3	6	8	4.802390615	55.80320329	1
6	430972	430961	34	1	3	7	8	4.584195789	63.39749487	0
6	430999	430995	20	1	3	7	1	6.907992437	77.30867899	0
6	431017	431013	44	1	3	7	6	6.020328407	52.9138809	0
6	431063	431036	34	1	3	7	5	4.584195789	45.93856263	1
6	431042	431038	45	1	3	7	6	6.424688173	51.56135524	0
6	472969	4311008	45	1	3	6	1	6.405839599	43.17489391	1
6	449005	4311967	9	1	3	6	10	9.098579958	70.72260096	1
6	425090	4314013	35	1	3	6	7	4.06529247	60.30320329	0
6	4311228	4314025	23	1	3	6	0	5.877618508	34.50817248	1
6	4344107	4323963	10	1	3	6	1	8.11544673	51.87285421	1
6	412998	4323998	10	1	3	6	5	8.11544673	69.1475154	1
6	4322958	4323998	15	1	3	7	1	6.546968976	47.78677618	1
6	413122	4332024	19	1	3	6	2	6.52470796	45.38658453	1
6	413010	4333985	45	1	3	6	10	6.424688173	62.9945243	1
6	424979	4336963	29	1	3	6	0	4.399320848	19.44134155	1
6	425017	4337006	25	1	3	6	1	6.245607719	29.22803559	1
6	431038	4337997	22	1	3	6	8	6.980559231	40.44125941	1
6	443027	4338005	19	1	3	6	2	6.52470796	68.18974675	0
6	470955	4339059	12	1	3	6	9	4.808626466	56.59425051	1
6	470999	4340973	41	1	3	6	0	8.055682476	23.02584531	1
6	435088	4343011	37	1	3	6	1	7.526248499	43.91118412	1
6	432969	4343981	1	1	3	6	0	5.90082768	87.54770705	1
6	422951	4344024	0	1	3	6	2	5.075571876	43.60246407	1
6	435126	4344027	41	1	3	6	0	7.344592915	26.21716632	1
6	441114	4344056	24	1	4	6	2	5.572237018	73.41665982	0
6	434977	434953	30	1	3	7	9	4.802390615	62.63531828	1
6	434985	434983	23	1	3	6	1	6.980559231	35.4605065	1
6	434988	434983	25	1	3	7	1	5.495843866	89.14199863	1
6	434990	434983	29	1	3	7	5	3.371063291	67.97531828	0
6	434997	434983	33	1	3	7	0	4.903744664	38.53289528	1
6	435002	434999	31	1	4	7	2	5.237585923	66.0449692	0
6	435018	435016	20	1	3	6	2	7.571828738	45.23624914	1
6	435042	435039	31	1	4	7	1	4.802390615	37.90297057	1
6	435072	435069	35	1	4	7	7	4.06529247	62.11188227	0
6	435097	435081	3	1	3	7	6	6.716924953	55.98631075	1
6	435131	435081	10	1	3	7	0	9.098579958	50.3509514	0
6	435145	435142	24	1	4	7	0	5.572237018	64.77470226	1
6	435152	435142	28	1	4	7	3	6.285375493	69.21712526	0
6	436972	436969	18	1	3	7	4	6.52470796	81.02737851	1
6	437000	436981	22	1	3	7	4	6.800402659	32.9835729	1
6	436986	436983	42	1	4	6	5	6.685429099	53.64747433	1
6	437066	437030	32	1	3	7	4	5.502835059	65.28130048	0
6	441057	440965	39	1	3	7	6	5.806160299	58.43429158	0
6	436961	441088	33	1	3	6	5	4.864041363	64.40844627	0
6	441102	441100	44	1	4	7	0	6.529304304	54.13262149	1
6	442955	442947	10	1	3	7	8	8.11544673	77.21169062	1
6	442978	442976	10	1	3	6	7	9.098579958	43.60922656	1
6	443020	443012	44	1	3	7	0	6.529304304	53.32510609	0
6	443191	443041	34	1	3	7	5	4.06529247	42.3865024	1
6	444951	444948	18	1	3	7	0	7.323379508	30.63531828	1
6	446951	446949	1	1	4	6	3	5.90082768	77.08325804	1
6	446953	446951	31	1	4	6	5	5.502835059	65.60362765	0
6	446978	446975	12	1	3	7	3	4.808626466	68.61462012	1
6	413146	446978	37	1	3	7	0	7.526248499	20.84487337	1
6	425050	448950	26	2	4	6	0	6.88767456	35.61341547	1
6	448972	448968	42	1	4	7	3	7.886207017	55.38380561	0
6	449010	449005	36	1	3	7	5	5.681738464	61.43155373	0
6	449015	449005	38	1	3	7	9	6.70652036	62.73355236	1
6	449034	449031	13	1	3	7	3	7.32456926	48.5629295	1
6	450959	450953	14	1	4	7	2	6.546968976	43.44125941	1
6	451044	45986	13	1	4	6	1	5.91318503	45.44798084	0
6	463147	460950	21	1	4	7	5	8.894060675	67.58603696	1
6	463206	460950	23	1	4	7	10	5.572237018	61.40172485	1
6	463230	460950	27	1	3	7	3	6.285375493	68.54102669	1
6	460954	460952	32	1	4	6	4	5.408984047	45.74997947	1
6	463020	462944	45	1	3	7	4	6.405839599	53.12287474	1
6	464961	464944	22	1	3	7	3	6.980559231	63.90176591	1
6	465025	464945	38	1	3	7	6	5.806160299	90.08599589	1
6	426955	466944	19	1	3	6	2	6.061148319	75.76366872	1
6	466990	466945	44	1	3	7	9	6.102524703	65.79225188	1
6	437032	468946	10	1	4	7	2	9.098579958	52.53837098	1
6	468951	468946	14	2	4	7	5	6.546968976	48.00821355	1
6	473120	470953	28	1	4	7	1	6.285375493	34.45776865	1
6	472967	472961	37	1	3	7	0	6.70652036	70.74450376	1
6	476946	476944	18	1	3	6	2	7.323379508	58.99995893	0
6	477050	476944	27	1	3	7	3	8.022999948	57.34978782	1
6	480984	480946	25	1	4	7	0	6.245607719	23.46316222	1
6	490979	490946	1	1	3	7	4	5.075571876	61.51099247	1
6	490950	490948	26	1	3	6	8	6.743728361	46.19679671	1
6	491009	490948	31	1	3	7	4	4.802390615	79.85522245	1
6	490975	490948	37	1	3	7	6	7.526248499	89.46162902	1
6	490983	490979	33	1	3	7	6	4.584195789	49.99726215	1
6	490992	490979	37	1	4	7	3	6.509706791	60.41396304	1
6	491007	491004	12	1	3	7	2	6.330521619	33.18157426	1
6	490963	491007	34	1	3	7	7	4.584195789	63.37559206	0
6	492951	492949	13	1	3	6	8	5.91318503	50.93590691	1
6	492970	492949	15	1	3	7	0	6.546968976	58.06417522	1
6	492953	492951	34	1	3	6	6	4.06529247	62.74720055	0
6	492958	492951	37	1	3	7	3	6.509706791	28.81415469	1
6	493002	492982	10	1	3	7	3	6.560493241	32.78830938	1
6	493007	492982	13	1	3	7	0	7.144484412	58.08056126	0
6	437074	4997442	2	1	3	6	0	5.90082768	54.56695414	1
